# Supplementary material for: Further records of non-cryptic New Zealand earthworms
Source: Zookeys. 2011 Dec 29;(160):23–46. doi: 10.3897/zookeys.160.2354 (PMC3253629; doi:10.3897/zookeys.160.2354)
Supplement: XML Treatment for Aporodrilus aotea [file zookeys.160.2354-treatment1.xml]

<!DOCTYPE tp:taxon-treatment
  PUBLIC "-//TaxonX//DTD Taxonomic Treatment Publishing DTD v0 20100105//EN" "tax-treatment-NSO.dtd">
<tp:taxon-treatment xmlns:tp="http://www.plazi.org/taxpub"><tp:treatment-meta><mixed-citation publication-type="journal"><person-group><name><surname>Blakemore</surname><given-names>Robert</given-names></name></person-group><article-title>Further records of non-cryptic New Zealand earthworms</article-title><source>Zookeys</source><day>29</day><month>12</month><year>2011</year><volume>2011</volume><issue>160</issue><fpage>23</fpage><lpage>46</lpage><pub-id pub-id-type="doi">10.3897/zookeys.160.2354</pub-id></mixed-citation></tp:treatment-meta><tp:nomenclature><tp:taxon-name>
                            <tp:taxon-name-part taxon-name-part-type="genus">Aporodrilus</tp:taxon-name-part>
                            <tp:taxon-name-part taxon-name-part-type="species">aotea</tp:taxon-name-part>
                            <object-id xmlns:xlink="http://www.w3.org/1999/xlink" xlink:type="simple">urn:lsid:zoobank.org:act:F014AE5E-D434-4119-B949-E5AB86DB1E4E</object-id>
                        		<object-id xmlns:xlink="http://www.w3.org/1999/xlink" xlink:type="simple">http://species-id.net/wiki/Aporodrilus_aotea</object-id>
                        </tp:taxon-name><tp:taxon-status xmlns:xlink="http://www.w3.org/1999/xlink" xlink:type="simple">sp. n.</tp:taxon-status><xref ref-type="fig" rid="F1">Fig. 1</xref></tp:nomenclature><tp:treatment-sec sec-type="Material Examined"><title>Material Examined.</title><p>Holotype Auckland Museum; AMNZ 5254. Single complete specimen, now dissected, from New Zealand, Great Barrier Island, Little Windy Hill (ca. <named-content xmlns:xlink="http://www.w3.org/1999/xlink" content-type="dwc:verbatimCoordinates" xlink:type="simple">36°10'S, 175°23'E</named-content>). Coll: 2.IX.2001, J.W. Early &amp; R.F. Gilbert. “<italic>Under rock on forest floor. L11002</italic>”. “<italic>W-025</italic>” on lid. (Small tissue sample was taken for DNA analysis - code RJB09).</p><p><bold>Etymology.</bold> After Maori name for Great Barrier Island; <italic><tp:taxon-name>Aporodrilus</tp:taxon-name></italic> is treated as masculine but this place name remains genderless as a noun in apposition.</p><p><bold>Diagnosis.</bold> <italic><tp:taxon-name>Aporodrilus</tp:taxon-name></italic> having spermathecal pores paired segmentally in 6, 7 and 8; holandry with seminal vesicles in 9 and 12; oesophageal glands annular in 10–14; large genital markings paired in 17/18 and 18/19 on either side of male pores.</p></tp:treatment-sec><tp:treatment-sec sec-type="External characters"><title>External characters.</title><p>Body circular tapering at both ends. Dark, matt grayish pigment with iridescent cuticular sheen; paler intersegments and setal auriolae. Length 140 mm with 75 segments. Prostomium epilobous. Setae lumbricine, 8 per segment in rows becoming increasingly irregular further back. Clitellum not well marked. Dorsal pores absent. Nephropores not found (meroic). Spermathecal pores segmental, equatorial just below setae a on 6, 7 and 8. Female pores mid-ventral pair anteriormedian to setae a on 14. Male and prostatic pores combined on tiny mounds on 18 in position of deleted setae a. Penial setae not found. Genital markings large, longitudinally symmetrical pads, paired in 17/18 and smaller in 18/19.</p><fig id="F1" position="float" orientation="portrait"><label>Figure 1.</label><caption><p><italic><tp:taxon-name>Aporodrilus aotea</tp:taxon-name></italic> sp. n. ventral view with dorsal view of epilobous prostomium, spermathecae, prostate and gizzard in 5 <italic>in situ</italic>; and lumbricine setal ratios on 12–14; plus lateral view of tail end. [Boxed spermatheca is for comparison of <italic><tp:taxon-name>Aporodrilus esculentus</tp:taxon-name></italic> (Benham, 1904) from Benham’s fig. 67 and from <xref ref-type="bibr" rid="B30">Lee (1959</xref>: fig. 309)].</p></caption><graphic xmlns:xlink="http://www.w3.org/1999/xlink" xlink:href="ZooKeys-160-023-g001.jpg" position="float" orientation="portrait" xlink:type="simple"/></fig></tp:treatment-sec><tp:treatment-sec sec-type="Internal morphology"><title>Internal morphology.</title><p>Pharyngeal mass to 4. Septa 4/5-10/11 thin, only 11/12/13 with slight thickening and thereafter membranous. Gizzard strong and elongate apparently in 6-7 but discernable in 5 by tracing septum 5/6 to near base despite dorsal-wards displacement. Dorsal blood vessel single; hearts paired and increasingly large in 9-13; supra-oesophageal vessel in 10-13. Nephridia meroic with forests of avesiculate tubules on body wall. Spermathecae in 7, 8 and 9 each with elongate, flaccid ampulla and single, small, clavate diverticulum (inseminated) near base implicated with anterior septum which is transgressed. Holandric: minute funnels in 10 and 11 ventrally; seminal vesicles paired, racemose posteriorly in 9 and anteriorly in 12. Ovaries paired as free egg-string bunches ventrally in 13; ovisacs not found. Prostates tubuloracemose extending to ca. 22 from small flaccid ducts to male pores in 18. Oesophagus with oesophageal glands small in 10 and larger in 11-13 then small again in 14; glands more saccular than composite but dilated compared to extraneous oesophageal width. Intestinal origin in 16. Typhlosole and caeca not found (absent). Gut contains fine colloidal reddish soil.</p></tp:treatment-sec><tp:treatment-sec sec-type="Ecology"><title>Ecology.</title><p>Lack of dorsal pores is usually associated with aquatic habitat, but possibly also with high rainfall/soil-moisture, however, the strong gizzard suggests a loamy diet. Further ecological and/or behavioural information is wanting.</p></tp:treatment-sec><tp:treatment-sec sec-type="Remarks"><title>Remarks.</title><p><italic><tp:taxon-name>Aporodrilus aotea</tp:taxon-name></italic> compares with <italic><tp:taxon-name>Aporodrilus mortenseni</tp:taxon-name></italic> (Michaelsen, 1924) that differs, not least, by having its three pairs of spermathecal pores intersegmental in 6/7/8/9 and by lacking genital markings. However, in the review by <xref ref-type="bibr" rid="B30">Lee (1959)</xref> that did not routinely note presence or absence of dorsal pores (nor genital markings), the current species keys out nearest to Lee’s <italic><tp:taxon-name>Megascolides</tp:taxon-name></italic> species now in <italic><tp:taxon-name>Notoscolex</tp:taxon-name></italic>, viz.: <italic><tp:taxon-name>Notoscolex sapidus</tp:taxon-name></italic> that differs in its spermatheal pores intersegmental in 6/7/8/9; or to those now in <italic><tp:taxon-name>Aporodrilus</tp:taxon-name></italic> viz. <italic><tp:taxon-name>Aporodrilus equestris</tp:taxon-name></italic> (Benham, 1942), and edible <italic><tp:taxon-name>Aporodrilus esculentus</tp:taxon-name></italic> (Benham, 1904) with which it perhaps comes closest as this too has spermathecae opening on 6-8. <italic><tp:taxon-name>Aporodrilus equestris</tp:taxon-name></italic> as redescribed below has genital markings elongate in 17 &amp; 19, exceptionally thickened septa, a gizzard in 6 and intestine from 17; while <italic><tp:taxon-name>Aporodrilus esculentus</tp:taxon-name></italic> has genital markings paired midventrally in 16 and 17, thicker septa, a smaller gizzard, oesophageal dilations only in 15 and its spermathecae of a more spherical and compact form (see figures and compare Benham’s original sketches <ext-link xmlns:xlink="http://www.w3.org/1999/xlink" ext-link-type="uri" xlink:href="http://www.archive.org/stream/proceedingsofzoo19042zool#page/240/mode/2up" xlink:type="simple">http://www.archive.org/stream/proceedingsofzoo19042zool#page/240/mode/2up</ext-link>). A more distant contender is <italic><tp:taxon-name>Notoscolex urewerae</tp:taxon-name></italic> (Benham, 1904) “a short white worm” that has genital marking mid-ventrally in 19/20 and last hearts in 12 amongst other differences (its dorsal pores are unrecorded and possibly it too belongs in <italic><tp:taxon-name>Aporodrilus</tp:taxon-name></italic>)<!--PageBreak-->.</p></tp:treatment-sec><ref-list><ref id="B30"><mixed-citation xmlns:xlink="http://www.w3.org/1999/xlink" xlink:type="simple"><person-group><name name-style="western"><surname>Lee</surname><given-names>KE</given-names></name></person-group> (<year>1959</year>)<source> The earthworm fauna of New Zealand. New Zealand Department of Scientific and Industrial Research Bulletin 130, 486 pp.</source></mixed-citation></ref></ref-list></tp:taxon-treatment>
