# Supplementary material for: Further records of non-cryptic New Zealand earthworms
Source: Zookeys. 2011 Dec 29;(160):23–46. doi: 10.3897/zookeys.160.2354 (PMC3253629; doi:10.3897/zookeys.160.2354)
Supplement: XML Treatment for Notoscolex repanga [file zookeys.160.2354-treatment3.xml]

<!DOCTYPE tp:taxon-treatment
  PUBLIC "-//TaxonX//DTD Taxonomic Treatment Publishing DTD v0 20100105//EN" "tax-treatment-NSO.dtd">
<tp:taxon-treatment xmlns:tp="http://www.plazi.org/taxpub"><tp:treatment-meta><mixed-citation publication-type="journal"><person-group><name><surname>Blakemore</surname><given-names>Robert</given-names></name></person-group><article-title>Further records of non-cryptic New Zealand earthworms</article-title><source>Zookeys</source><day>29</day><month>12</month><year>2011</year><volume>2011</volume><issue>160</issue><fpage>23</fpage><lpage>46</lpage><pub-id pub-id-type="doi">10.3897/zookeys.160.2354</pub-id></mixed-citation></tp:treatment-meta><tp:nomenclature><tp:taxon-name>
                            <tp:taxon-name-part taxon-name-part-type="genus">Notoscolex</tp:taxon-name-part>
                            <tp:taxon-name-part taxon-name-part-type="species">repanga</tp:taxon-name-part>
                            <object-id xmlns:xlink="http://www.w3.org/1999/xlink" xlink:type="simple">urn:lsid:zoobank.org:act:796E44B7-47A8-4D10-B491-8BBA8B6A85C3</object-id>
                        		<object-id xmlns:xlink="http://www.w3.org/1999/xlink" xlink:type="simple">http://species-id.net/wiki/Notoscolex_repanga</object-id>
                        </tp:taxon-name><tp:taxon-status xmlns:xlink="http://www.w3.org/1999/xlink" xlink:type="simple">sp. n.</tp:taxon-status><xref ref-type="fig" rid="F4">Fig. 3</xref></tp:nomenclature><tp:treatment-sec sec-type="Material Examined"><title>Material Examined.</title><p>Holotype Auckland Museum; AMNZ 5253. Single complete specimen, now dissected, from New Zealand, Cuvier Island (<named-content xmlns:xlink="http://www.w3.org/1999/xlink" content-type="dwc:verbatimCoordinates" xlink:type="simple">36°26'S, 175°46'E</named-content>) SE catchment 40–60 m. Coll: 3.IV.2000, J.W. Early &amp; R.F. Gilbert. “<italic>Under rock in stream bed. L8229</italic>” “<italic>W-024</italic>” on lid. (Small tissue sample was taken for DNA analysis coded RJB07).</p></tp:treatment-sec><tp:treatment-sec sec-type="Etymology"><title>Etymology.</title><p>After Maori name for Cuvier Island; <italic><tp:taxon-name>Notoscolex</tp:taxon-name></italic> is treated as masculine but this place name remains genderless as a noun in apposition.</p></tp:treatment-sec><tp:treatment-sec sec-type="Diagnosis"><title>Diagnosis.</title><p><italic><tp:taxon-name>Notoscolex</tp:taxon-name></italic> having spermathecal pores paired posteriorly in 7 and 8 but with clavate spermathecae anteriorly in 8 and 9; holandry with seminal vesicles in 9 and 12; oesophageal gland annular in 12; genital markings mid-ventral in 16/17/18/19.</p></tp:treatment-sec><tp:treatment-sec sec-type="External characters"><title>External characters.</title><p>Body circular. Pale unpigmented in alcohol. Length 135 mm with 149 segments. Prostomium prolobous. Setae lumbricine, 8 per segment in mostly regular rows and almost equidistant throughout. Clitellum not marked. Dorsal pores present but minute and difficult to detect, possibly commencing from 9/10 or 10/11. Nephropores not found (meroic). Spermathecal pores segmental, posteriorly just above intersegments in setal a lines on 7 and 8. Female pores difficult to detect with certainty, possibly mid-ventral pair anterio-median to setae a on 14. Male and prostatic pores combined on small tumescences on 18 in position of deleted setae a. Penial setae not found. Genital markings mid-ventral eye-shaped sucker pads in 16/17, 17/18 and 18/19; a yellowy midventral patch from ½14-16/17 may be artefactual.</p><fig id="F4" position="float" orientation="portrait"><label>Figure 3.</label><caption><p><italic><tp:taxon-name>Notoscolex repanga</tp:taxon-name></italic> ventral view with dorsal view of prolobous prostomium, spermathecae, prostate and oesophageal gland in 12 <italic>in situ</italic>; and lumbricine setal ratio in 12. (Small structures near scale bar are probable unidentified parasites, attached on intestine in region of 35–40).</p></caption><graphic xmlns:xlink="http://www.w3.org/1999/xlink" xlink:href="ZooKeys-160-023-g004.jpg" position="float" orientation="portrait" xlink:type="simple"/></fig></tp:treatment-sec><tp:treatment-sec sec-type="Internal morphology"><title>Internal morphology.</title><p>Septa increasingly thickening from 4/5–10/11; 11/12 thin and thereafter membranous. Gizzard large but weak in 5. Dorsal blood vessel single; commissurals in 5–8; hearts paired and small in 9, much larger in 10–13; supra-oesophageal vessel not found. Nephridia meroic with several avesiculate tubules almost evenly spaced in several rows on body wall in each segment. Spermathecae in 8 and 9 each with saccular ampulla and single, small clavate diverticulum (non inseminated). Holandric: testes and funnels minute in 10 and 11 ventrally; seminal vesicles paired, racemose in 9 and, larger, in 12. Ovaries paired as fine string masses ventrally in 13; ovisacs not found. Prostates flattened, tubuloracemose extending to ca. 24 from small ducts to male pores in 18. Sessile tumidity associated with genital markings internally. Oesophagus large and folded in on itself in anterior in 6–9 at least; with annular dilated oesophageal gland in 12. Intestinal origin in 16. Typhlosole and caeca not found (absent). Gut contains fine silt with few organic fragments. Intestine paler and concertinaed between 35–40 where several (gregarine?) parasitic cysts on stalks attach to it (see figure).</p></tp:treatment-sec><tp:treatment-sec sec-type="Ecology"><title>Ecology.</title><p>Habitat location (under rocks in stream) would indicate an aquatic or semi-aquatic life style, a conclusion supported by the pale colouration plus reduced dorsal pores and gizzard; while the folded oesophagus in the anterior would allow considerable extension (for movement and feeding) and the gut contains silty (alluvial?) soil. Alternatively, this specimen may be an unintentional interloper washed into the stream from adjacent soil; more ecological information is needed to confirm or disconfirm this.</p></tp:treatment-sec><tp:treatment-sec sec-type="Remarks"><title>Remarks.</title><p><italic><tp:taxon-name>Notoscolex</tp:taxon-name></italic> is primarily an Australian genus with representatives in Sri Lanka and southern India as well as NZ. The current specimen although large is possibly subadult (it has genital markings but lacks a distinct clitellum and spermathecae uninseminated) yet appears to be a distinct species. Its morphology is comparable to the nine previously known regionally compatriot <italic><tp:taxon-name>Notoscolex</tp:taxon-name></italic> species, all confined to the north of the North Island, many of which were at some time placed in the cohesive genus <italic><tp:taxon-name>Tokea</tp:taxon-name></italic> Benham, 1904. This latter genus was made junior synonym of <italic><tp:taxon-name>Notoscolex</tp:taxon-name></italic> following <xref ref-type="bibr" rid="B36">Michaelsen (1916)</xref>, <xref ref-type="bibr" rid="B41">Stephenson (1930</xref>: 837) and as herein compared to <xref ref-type="bibr" rid="B30">Lee (1959)</xref> who placed it within <italic><tp:taxon-name>Megascolides</tp:taxon-name></italic><!--PageBreak-->.</p><p>Of the nine or so New Zealand species now known, <italic><tp:taxon-name>Notoscolex repanga</tp:taxon-name></italic> differs: from <italic><tp:taxon-name>Notoscolex sapidus</tp:taxon-name></italic>, <italic><tp:taxon-name>Notoscolex urewerae</tp:taxon-name></italic>, <italic><tp:taxon-name>Notoscolex huttoni</tp:taxon-name></italic> and <italic><tp:taxon-name>Notoscolex suteri</tp:taxon-name></italic>, all by <xref ref-type="bibr" rid="B3">Benham (1904)</xref> and each having three pairs of spermathecae; and from Benham’s <italic><tp:taxon-name>Notoscolex kirki</tp:taxon-name></italic> and <italic><tp:taxon-name>Notoscolex maoricus</tp:taxon-name></italic> which share two pairs but differ in their arrangements of genital markings and spermathecae. Whereas <italic><tp:taxon-name>Notoscolex kirki</tp:taxon-name></italic> has intersegmental spermathecal pores in 7/8/9, <italic><tp:taxon-name>Notoscolex maoricus</tp:taxon-name></italic> has them segmentally but in posterior of 7 and 8, and not 8 and 9 as he originally stated and as inadvertently retained by <xref ref-type="bibr" rid="B30">Lee (1959</xref>: 302). [This correction according to Benham (1905: 240, pl XL, figs. 1–2, 8–9) – see <ext-link xmlns:xlink="http://www.w3.org/1999/xlink" ext-link-type="uri" xlink:href="http://www.archive.org/stream/transactionsproc38newz#page/240/mode/2up" xlink:type="simple">http://www.archive.org/stream/transactionsproc38newz#page/240/mode/2up</ext-link> or <ext-link xmlns:xlink="http://www.w3.org/1999/xlink" ext-link-type="uri" xlink:href="http://rsnz.natlib.govt.nz/volume/rsnz_38/rsnz_38_00_002970.pdf" xlink:type="simple">http://rsnz.natlib.govt.nz/volume/rsnz_38/rsnz_38_00_002970.pdf</ext-link> where he unconventionally records segments 7 &amp; 8 as “7/8” and 8 &amp; 9 as “8/9”; see also <ext-link xmlns:xlink="http://www.w3.org/1999/xlink" ext-link-type="uri" xlink:href="http://rsnz.natlib.govt.nz/image/rsnz_38/rsnz_38_00_0736_0000f_ac_01.html" xlink:type="simple">http://rsnz.natlib.govt.nz/image/rsnz_38/rsnz_38_00_0736_0000f_ac_01.html</ext-link> for his original figures of <italic><tp:taxon-name>Tokea maorica</tp:taxon-name></italic> and its junior synonym <italic><tp:taxon-name>Tokea decipiens</tp:taxon-name></italic> Benham, 1905]. <italic><tp:taxon-name>Notoscolex hakeaphilus</tp:taxon-name></italic> (Benham, 1949) does have spermathecae in 8 and 9 (with pore locality indeterminate) but differs not least in its large (650 mm) dark body with irregular setae and metandry. <italic><tp:taxon-name>Notoscolex napierensis</tp:taxon-name></italic> (Benham, 1941) has its four pairs of spermathecal pores equatorial on 6–9, and was probably misdescribed by Benham as having two pairs of tubular prostates on 17 and 19, where the genital markings lie, while <xref ref-type="bibr" rid="B30">Lee (1959</xref>: 304), who thought it introduced, accords it a single pair of lobate prostates in 18; dorsal pores were unstated by both authors. A previous <italic><tp:taxon-name>Notoscolex</tp:taxon-name></italic> member, <italic><tp:taxon-name>Notoscolex mortenseni</tp:taxon-name></italic> (Michaelsen, 1924) is now moved to <italic><tp:taxon-name>Aporodrilus</tp:taxon-name></italic>.</p><p>Superficially, <italic><tp:taxon-name>Notoscolex repanga</tp:taxon-name></italic> is somewhat similar to several <italic><tp:taxon-name>Megascolides</tp:taxon-name></italic> spp., such as <italic><tp:taxon-name>Megascolides viridis</tp:taxon-name></italic>, <italic><tp:taxon-name>Megascolides raglani</tp:taxon-name></italic>, <italic><tp:taxon-name>Megascolides irregularis</tp:taxon-name></italic>, <italic><tp:taxon-name>Megascolides alba</tp:taxon-name></italic> and <italic><tp:taxon-name>Megascolides novaezealandiae</tp:taxon-name></italic>, but it differs from all generically by its non-tubular prostates, and specifically by virtue of combination of segmental spermathecal pores and three mid-ventral genital markings, plus an oesophageal gland in 12 only and its last hearts in 13 rather than 12.</p><p>A further <italic><tp:taxon-name>Megascolides</tp:taxon-name></italic> species occurring in NZ and now possibly extinct was described by Schmarda in 1861 under the title of “<italic><tp:taxon-name>Hypogaeon orthostichon</tp:taxon-name></italic>,” that is subjected to separate treatment in a forthcoming publication (Blakemore submitted.).</p></tp:treatment-sec><ref-list><ref id="B36"><mixed-citation xmlns:xlink="http://www.w3.org/1999/xlink" xlink:type="simple"><person-group><name name-style="western"><surname>Michaelsen</surname><given-names>W</given-names></name></person-group> (<year>1916</year>)<article-title> Results of Dr E. Mjoberg’s Swedish Expedition to Australia 1910–1913.</article-title><source> Kungliga Svenska Vetenskapsakademie ens Handlingar. </source><volume>52</volume> (<issue>13</issue>): <fpage>3</fpage>-<lpage>74</lpage>.</mixed-citation></ref><ref id="B41"><mixed-citation xmlns:xlink="http://www.w3.org/1999/xlink" xlink:type="simple"><person-group><name name-style="western"><surname>Stephenson</surname><given-names>J</given-names></name></person-group> (<year>1930</year>)<source> The Oligochaeta.</source><publisher-name>Oxford University</publisher-name>, <publisher-loc>Clarendon Press</publisher-loc>, <lpage>978</lpage> pp.</mixed-citation></ref><ref id="B30"><mixed-citation xmlns:xlink="http://www.w3.org/1999/xlink" xlink:type="simple"><person-group><name name-style="western"><surname>Lee</surname><given-names>KE</given-names></name></person-group> (<year>1959</year>)<source> The earthworm fauna of New Zealand. New Zealand Department of Scientific and Industrial Research Bulletin 130, 486 pp.</source></mixed-citation></ref><ref id="B3"><mixed-citation xmlns:xlink="http://www.w3.org/1999/xlink" xlink:type="simple"><person-group><name name-style="western"><surname>Benham</surname><given-names>WB</given-names></name></person-group> (<year>1904</year>)<article-title> On Some Edible and Other New Species of Earthworms from the North Island of New Zealand.</article-title><source>Proceddings of the Zoological Society London, </source><volume>1904</volume> (<issue>2</issue>): <fpage>220</fpage>-<lpage>263</lpage>. [<ext-link ext-link-type="uri" xlink:href="http://www.archive.org/stream/proceedingsofzoo19042zool#page/240/mode/2up" xlink:type="simple">http://www.archive.org/stream/proceedingsofzoo19042zool#page/240/mode/2up</ext-link>].</mixed-citation></ref></ref-list></tp:taxon-treatment>
