# Supplementary material for: Further records of non-cryptic New Zealand earthworms
Source: Zookeys. 2011 Dec 29;(160):23–46. doi: 10.3897/zookeys.160.2354 (PMC3253629; doi:10.3897/zookeys.160.2354)
Supplement: XML Treatment for Anisochaeta animae [file zookeys.160.2354-treatment4.xml]

<!DOCTYPE tp:taxon-treatment
  PUBLIC "-//TaxonX//DTD Taxonomic Treatment Publishing DTD v0 20100105//EN" "tax-treatment-NSO.dtd">
<tp:taxon-treatment xmlns:tp="http://www.plazi.org/taxpub"><tp:treatment-meta><mixed-citation publication-type="journal"><person-group><name><surname>Blakemore</surname><given-names>Robert</given-names></name></person-group><article-title>Further records of non-cryptic New Zealand earthworms</article-title><source>Zookeys</source><day>29</day><month>12</month><year>2011</year><volume>2011</volume><issue>160</issue><fpage>23</fpage><lpage>46</lpage><pub-id pub-id-type="doi">10.3897/zookeys.160.2354</pub-id></mixed-citation></tp:treatment-meta><tp:nomenclature><tp:taxon-name>
                            <tp:taxon-name-part taxon-name-part-type="genus">Anisochaeta</tp:taxon-name-part>
                            <tp:taxon-name-part taxon-name-part-type="species">animae</tp:taxon-name-part>
                            <object-id xmlns:xlink="http://www.w3.org/1999/xlink" xlink:type="simple">http://species-id.net/wiki/Anisochaeta_animae</object-id>
                        </tp:taxon-name><tp:taxon-authority>(Lee, 1959)</tp:taxon-authority><xref ref-type="fig" rid="F5">Fig. 4</xref><tp:nomenclature-citation-list><tp:nomenclature-citation><tp:taxon-name>Megascolex animae</tp:taxon-name><comment> Lee, 1959: 281, figs. 301-304.</comment></tp:nomenclature-citation><tp:nomenclature-citation><tp:taxon-name>Anisochaeta animae</tp:taxon-name><comment>; Blakemore, 2004, 2005, 2010.</comment></tp:nomenclature-citation></tp:nomenclature-citation-list></tp:nomenclature><tp:treatment-sec sec-type="Distribution"><title>Distribution.</title><p>From Unuwhao Mt., nr Spirits Bay, northern extremity of Northland, NZ.</p></tp:treatment-sec><tp:treatment-sec sec-type="Description from type"><title>Description from type.</title><p>AMNZ 5038 for <italic><tp:taxon-name>Megascolex animae</tp:taxon-name></italic> has the following label in jar: “<italic>Unuwhao nr. Spirits Bay, N.Z. Coll: A.W.B.P. Feb 1946 AM8 1039</italic>”. It is a substantial specimen – 196 mm × 13.5 mm – collected by former director of Auckland Museum, A.W.B. Powell in Feb. 1946. Although the specimen in alcohol is now bleached of its earlier dark brown dorsal pigmentation and is wrinkled and hardened, it<!--PageBreak--> is yet well preserved. Reinspection of the type largely conforms to Lee’s original except that his figured spermathecae (from 9rhs that he included in a separate vial) is broken off after the diverticulum, and diverticula are newly found to be present in the remaining <italic>in situ</italic> spermathecae (see figure). The peristomium was not obviously cleft ventrally and genital markings, rarely described by Lee, were not found, but dorsal pores were: small in 4/5 and more obvious afterwards. Specimen AMNZ 5038 is the monotypic holotype fixed by original designation under (<xref ref-type="bibr" rid="B28">ICZN, 1999</xref>: Art. 73.1.1); the only slight ambiguity is that <xref ref-type="bibr" rid="B30">Lee (1959</xref>: 282) also noted another specimen with “<italic>Same data as type material</italic>” that has not been subsequently located.</p><fig id="F5" position="float" orientation="portrait"><label>Figure 4.</label><caption><p><italic><tp:taxon-name>Anisochaeta animae</tp:taxon-name></italic> (Lee, 1959). Holotype (AMNZ 5038); spermatheca labelled 9rhs? is from separate vial and is a broken off ampulla; that labelled 8rhs is <italic>in situ</italic> showing small iridescent diverticulum (no parasites were found internally); the tubuloracemose prostate is from 18lhs.</p></caption><graphic xmlns:xlink="http://www.w3.org/1999/xlink" xlink:href="ZooKeys-160-023-g005.jpg" position="float" orientation="portrait" xlink:type="simple"/></fig></tp:treatment-sec><ref-list><ref id="B28"><mixed-citation xmlns:xlink="http://www.w3.org/1999/xlink" xlink:type="simple"><person-group><name name-style="western"><surname>ICZN</surname></name></person-group> (<year>1999</year>)<source> International Code of Zoological Nomenclature. 4<sup>th</sup> edn. Published by the International Trust for Zoological Nomenclature, c/o Natural History Museum, Cromwell Road, London, SW7 5BD, UK.</source></mixed-citation></ref><ref id="B30"><mixed-citation xmlns:xlink="http://www.w3.org/1999/xlink" xlink:type="simple"><person-group><name name-style="western"><surname>Lee</surname><given-names>KE</given-names></name></person-group> (<year>1959</year>)<source> The earthworm fauna of New Zealand. New Zealand Department of Scientific and Industrial Research Bulletin 130, 486 pp.</source></mixed-citation></ref></ref-list></tp:taxon-treatment>
