# Supplementary material for: Further records of non-cryptic New Zealand earthworms
Source: Zookeys. 2011 Dec 29;(160):23–46. doi: 10.3897/zookeys.160.2354 (PMC3253629; doi:10.3897/zookeys.160.2354)
Supplement: XML Treatment for Notoscolex tasmani [file zookeys.160.2354-treatment5.xml]

<!DOCTYPE tp:taxon-treatment
  PUBLIC "-//TaxonX//DTD Taxonomic Treatment Publishing DTD v0 20100105//EN" "tax-treatment-NSO.dtd">
<tp:taxon-treatment xmlns:tp="http://www.plazi.org/taxpub"><tp:treatment-meta><mixed-citation publication-type="journal"><person-group><name><surname>Blakemore</surname><given-names>Robert</given-names></name></person-group><article-title>Further records of non-cryptic New Zealand earthworms</article-title><source>Zookeys</source><day>29</day><month>12</month><year>2011</year><volume>2011</volume><issue>160</issue><fpage>23</fpage><lpage>46</lpage><pub-id pub-id-type="doi">10.3897/zookeys.160.2354</pub-id></mixed-citation></tp:treatment-meta><tp:nomenclature><tp:taxon-name>
                            <tp:taxon-name-part taxon-name-part-type="genus">Notoscolex</tp:taxon-name-part>
                            <tp:taxon-name-part taxon-name-part-type="species">tasmani</tp:taxon-name-part>
                            <object-id xmlns:xlink="http://www.w3.org/1999/xlink" xlink:type="simple">http://species-id.net/wiki/Notoscolex_tasmani</object-id>
                        </tp:taxon-name><tp:taxon-authority>(Lee, 1959)</tp:taxon-authority><xref ref-type="fig" rid="F6">Fig. 5</xref><tp:nomenclature-citation-list><tp:nomenclature-citation><tp:taxon-name>Megascolides tasmani</tp:taxon-name><comment> Lee, 1959: 313, figs. 326-328.</comment></tp:nomenclature-citation><tp:nomenclature-citation><tp:taxon-name>Megascolides tasmani</tp:taxon-name><comment>; Blakemore, 2004, 2005, 2010; Buckley et al., 2011?</comment></tp:nomenclature-citation></tp:nomenclature-citation-list></tp:nomenclature><tp:treatment-sec sec-type="Distribution"><title>Distribution.</title><p>Known only from Great Island, Three Kings Islands. <xref ref-type="bibr" rid="B21">Buckley et al. (2011)</xref> claim to have “<italic><tp:taxon-name>Megascolides tasmani</tp:taxon-name></italic>” (WM82), but this must be a mistake if they could not identify it as clearly belonging in <italic><tp:taxon-name>Notoscolex</tp:taxon-name></italic> with non-tubular prostates as herein from type inspection (or perhaps they failed to attempt specimen dissections?).</p></tp:treatment-sec><tp:treatment-sec sec-type="Description from type"><title>Description from type.</title><p>Specimen AMNZ 5039 has the following labels in its jar: “<italic>Auckland Museum Coll No. 13 Wet Greywacke gravel. Tasman Stm. Great Island. Three Kings 31.xii.52 J.S. Edwards</italic>”; “<italic>HOLOTYPE Megascolides tasmani Lee Tasman Stm, Great Is. Col. J.S. Edwards 30/12/52 1021. 3KI3</italic>” [note slightly different dates], a further label is blank. Somewhere are two other non-type specimens from the same locality according to Lee’s account (<xref ref-type="bibr" rid="B30">Lee 1959</xref>: 314) with one collected “5.I.53”.</p><p>The type specimen is dark and brittle, shrunken to 53 mm long. Lee has 67.5 mm with 132 segments but it is a posterior amputee so must naturally be greater (there is also a slight possibility it acquires more setae posteriorly). Dorsal pores, not noted by Lee, are present from 10/11, at least. It appears lumbricine with widely spread setae that converge slightly towards male pores. Lee has overlooked the penial setae which are protruding (due to shrinkage?) from each of the male pores on 18. In 17 in ab lines is a reddish patch that may be a residual genital artefact. The female and spermathecal pores are no longer obvious. Vascularization is mostly as described by Lee, i.e., commissurals are in 6–9, hearts are in 10–12 from dorsal blood vessel that loops between septa in 11, 12, (not 13) 14, 15 and 16 thereafter single (<xref ref-type="bibr" rid="B30">Lee 1959</xref>: fig. 327 shows only in 14 and 15). Gizzard appears in 6 rather than 5 but being overlain by tufted pharyngeal glands it is difficult to discern. Seminal vesicles are in 9 and 12 as described. Prostates differ significantly as they are flattened tubuloracemose structures, rather than “tubular, convoluted” as Lee has them; the duct is not traceable in the <!--PageBreak-->delicate specimen and, moreover, there is a bundle of long reddish penial setae more ventrally. An excised spermatheca is in a separate vial in the jar and, apart from being desiccated, complies with Lee’s (1959) account and figure. The wide intestine contains organic matter and is full of coarse grits of various minerals.</p><fig id="F6" position="float" orientation="portrait"><label>Figure 5.</label><caption><p><italic><tp:taxon-name>Notoscolex tasmani</tp:taxon-name></italic> (Lee, 1959). Holotype (AMNZ 5039); sketch of anterior body (after <xref ref-type="bibr" rid="B30">Lee 1959</xref>: fig. 326), a desiccated spermatheca from vial (cf. <xref ref-type="bibr" rid="B30">Lee 1959</xref>: fig. 328) and flat, tubuloracemose prostate with penial setae <italic>in situ</italic> in 18lhs.</p></caption><graphic xmlns:xlink="http://www.w3.org/1999/xlink" xlink:href="ZooKeys-160-023-g006.jpg" position="float" orientation="portrait" xlink:type="simple"/></fig></tp:treatment-sec><tp:treatment-sec sec-type="Remarks"><title>Remarks.</title><p>Having non-tubular prostates qualifies this taxon as a new combination in <italic><tp:taxon-name>Notoscolex</tp:taxon-name></italic>. The remote chance it acquires extra setae posteriorly after cut would permit it in <italic><tp:taxon-name>Anisochaeta</tp:taxon-name></italic>. Penial setae are unusual for New Zealand <tp:taxon-name>Megascolecidae</tp:taxon-name>, but it is interesting that they do not correspond well to the length of the spermathecal diverticula (see <xref ref-type="bibr" rid="B11">Blakemore 2000c</xref>; <xref ref-type="bibr" rid="B17">2008</xref>). Further investigation is required for confirmation.</p></tp:treatment-sec><ref-list><ref id="B30"><mixed-citation xmlns:xlink="http://www.w3.org/1999/xlink" xlink:type="simple"><person-group><name name-style="western"><surname>Lee</surname><given-names>KE</given-names></name></person-group> (<year>1959</year>)<source> The earthworm fauna of New Zealand. New Zealand Department of Scientific and Industrial Research Bulletin 130, 486 pp.</source></mixed-citation></ref><ref id="B21"><mixed-citation xmlns:xlink="http://www.w3.org/1999/xlink" xlink:type="simple"><person-group><name name-style="western"><surname>Buckley</surname><given-names>TR</given-names></name><name name-style="western"><surname>James</surname><given-names>S</given-names></name><name name-style="western"><surname>Allwood</surname><given-names>J</given-names></name><name name-style="western"><surname>Bartlam</surname><given-names>S</given-names></name><name name-style="western"><surname>Howitt</surname><given-names>D</given-names></name><name name-style="western"><surname>Prada</surname><given-names>D</given-names></name></person-group> (<year>2011</year>)<article-title>Phylogenetic analysis of New Zealand earthworms (Oligochaeta: Megascolecidae) reveals ancient clades and cryptic taxonomic diversity.</article-title><source>Molecular Phylogenetics and Evolution</source><volume>58</volume>: <fpage>85</fpage>-<lpage>96</lpage>.doi: <ext-link ext-link-type="uri" xlink:href="http://dx.doi.org/10.1016/j.ympev.2010.09.024" xlink:type="simple">10.1016/j.ympev.2010.09.024</ext-link></mixed-citation></ref><ref id="B11"><mixed-citation xmlns:xlink="http://www.w3.org/1999/xlink" xlink:type="simple"><person-group><name name-style="western"><surname>Blakemore</surname><given-names>RJ</given-names></name></person-group> (<year>2000c</year>)<source> Tasmanian Earthworms. CD-ROM Monograph with Review of World Families. VermEcology Kippax 2615 Canberra December, 2000, 800 pp.</source></mixed-citation></ref><ref id="B17"><mixed-citation xmlns:xlink="http://www.w3.org/1999/xlink" xlink:type="simple"><person-group><name name-style="western"><surname>Blakemore</surname><given-names>RJ</given-names></name></person-group> (<year>2008</year>)<source> Cosmopolitan Earthworms.(3<sup>rd</sup> Edition).</source><publisher-name>VermEcology, Yokohama</publisher-name>, <publisher-loc>Japan</publisher-loc>, <lpage>757</lpage> pp.</mixed-citation></ref></ref-list></tp:taxon-treatment>
